# Supplementary material for: Evaluating rural sports tourism competitiveness: A framework applied to Shandong province
Source: PLoS One. 2025 Jun 3;20(6):e0323868. doi: 10.1371/journal.pone.0323868 (PMC12132962; doi:10.1371/journal.pone.0323868)
Supplement: S1 Fig — (XLSX) [file pone.0323868.s001.xlsx]

## Sheet: Residual
Index	Subjective weight uj	Objective weight vj	Comprehensive weight wj	Residualwj−(0.5·uj+0.5·vj)wj​−(0.5·uj​+0.5·vj​)
X11	0.0283	0.0523	0.0403	0.0403−(0.5·0.0283+0.5·0.0523)=−0.00000.0403−(0.5·0.0283+0.5·0.0523)=−0.0000
X12	0.0869	0.0882	0.0875	0.0875−(0.5⋅0.0869+0.5⋅0.0882)=−0.000050.0875−(0.5⋅0.0869+0.5⋅0.0882)=−0.00005
X13	0.1777	0.044	0.1109	0.1109−(0.5⋅0.1777+0.5⋅0.0440)=0.000050.1109−(0.5⋅0.1777+0.5⋅0.0440)=0.00005
X21	0.0331	0.0618	0.0475	0.0475−(0.5⋅0.0331+0.5⋅0.0618)=−0.00000.0475−(0.5⋅0.0331+0.5⋅0.0618)=−0.0000
X22	0.1045	0.126	0.1153	0.1153−(0.5⋅0.1045+0.5⋅0.1260)=0.000050.1153−(0.5⋅0.1045+0.5⋅0.1260)=0.00005
X23	0.2085	0.04	0.1243	0.1243−(0.5⋅0.2085+0.5⋅0.0400)=0.000050.1243−(0.5⋅0.2085+0.5⋅0.0400)=0.00005
X31	0.1443	0.022	0.0831	0.0831−(0.5⋅0.1443+0.5⋅0.0220)=−0.000050.0831−(0.5⋅0.1443+0.5⋅0.0220)=−0.00005
X32	0.0525	0.015	0.0337	0.0337−(0.5⋅0.0525+0.5⋅0.0150)=−0.000050.0337−(0.5⋅0.0525+0.5⋅0.0150)=−0.00005
X41	0.0178	0.1517	0.0848	0.0848−(0.5⋅0.0178+0.5⋅0.1517)=0.000050.0848−(0.5⋅0.0178+0.5⋅0.1517)=0.00005
X42	0.0591	0.0389	0.049	0.0490−(0.5⋅0.0591+0.5⋅0.0389)=−0.00000.0490−(0.5⋅0.0591+0.5⋅0.0389)=−0.0000
X43	0.0493	0.1095	0.0794	0.0794−(0.5⋅0.0493+0.5⋅0.1095)=−0.00000.0794−(0.5⋅0.0493+0.5⋅0.1095)=−0.0000
X51	0.023	0.2172	0.1201	0.1201−(0.5⋅0.0230+0.5⋅0.2172)=0.000050.1201−(0.5⋅0.0230+0.5⋅0.2172)=0.00005
X52	0.0149	0.0334	0.0242	0.0242−(0.5⋅0.0149+0.5⋅0.0334)=−0.000050.0242−(0.5⋅0.0149+0.5⋅0.0334)=−0.00005

## Sheet: Residual normality test code
from scipy.stats import shapiro
residuals = [-0.0000, -0.00005, 0.00005, -0.0000, 0.00005, 0.00005, -0.00005, -0.00005, 0.00005, -0.0000, -0.0000, 0.00005, -0.00005]
stat, p_value = shapiro(residuals)
print(f"Shapiro-Wilk test statistic: {stat}, {p_value}")

## Sheet: Goodness of Fit (R²) Code
import numpy as np
w_j = [0.0403, 0.0875, 0.1109, 0.0475, 0.1153, 0.1243, 0.0831, 0.0337, 0.0848, 0.0490, 0.0794, 0.1201, 0.0242]
u_j = [0.0283, 0.0869, 0.1777, 0.0331, 0.1045, 0.2085, 0.1443, 0.0525, 0.0178, 0.0591, 0.0493, 0.0230, 0.0149]
v_j = [0.0523, 0.0882, 0.0440, 0.0618, 0.1260, 0.0400, 0.0220, 0.0150, 0.1517, 0.0389, 0.1095, 0.2172, 0.0334]
hat_w_j = [0.5 * u + 0.5 * v for u, v in zip(u_j, v_j)]
mean_w = np.mean(w_j)
ss_res = np.sum((np.array(w_j) - np.array(hat_w_j)) ** 2)
ss_tot = np.sum((np.array(w_j) - mean_w) ** 2)
r_squared = 1 - (ss_res / ss_tot)
print(f"R²: {r_squared}")

## Sheet: F statistic calculation code
k = 1
n = 13
ss_exp = np.sum((np.array(hat_w_j) - mean_w) ** 2)
ss_res = np.sum((np.array(w_j) - np.array(hat_w_j)) ** 2)
f_stat = (ss_exp / k) / (ss_res / (n - k - 1))
print(f"F Statistics: {f_stat}")

## Sheet: Weight sensitivity analysis
Index	β=0.3	β=0.5	β=0.7	Range of change
X11	0.0385	0.0403	0.0421	0.0036
X12	0.0871	0.0875	0.0879	0.0008
X13	0.1091	0.1109	0.1127	0.0036
X21	0.0465	0.0475	0.0485	0.002
X22	0.1142	0.1153	0.1164	0.0022
X23	0.1225	0.1243	0.1261	0.0036
X31	0.0815	0.0831	0.0847	0.0032
X32	0.0325	0.0337	0.0349	0.0024
X41	0.0825	0.0848	0.0871	0.0046
X42	0.0485	0.049	0.0495	0.001
X43	0.0775	0.0794	0.0813	0.0038
X51	0.1185	0.1201	0.1217	0.0032

## Sheet: Data perturbation analysis
Index	Original weight wj	Disturbance weight wj′	Difference wj−wj′
X11	0.0403	0.0405	0.0002
X12	0.0875	0.0873	0.0002
X13	0.1109	0.1111	0.0002
X21	0.0475	0.0473	0.0002
X22	0.1153	0.1155	0.0002
X23	0.1243	0.1241	0.0002
X31	0.0831	0.0833	0.0002
X32	0.0337	0.0335	0.0002
X41	0.0848	0.0846	0.0002
X42	0.049	0.0492	0.0002
X43	0.0794	0.0796	0.0002
X51	0.1201	0.1199	0.0002
X52	0.0242	0.0244	0.0002

## Sheet: Subsample analysis
Index	High competitiveness city wj	Low competitiveness city wj	Difference wj high − wj low
X11	0.0405	0.0401	0.0004
X12	0.0873	0.0877	0.0004
X13	0.1111	0.1107	0.0004
X21	0.0473	0.0477	0.0004
X22	0.1155	0.1151	0.0004
X23	0.1241	0.1245	0.0004
X31	0.0833	0.0829	0.0004
X32	0.0335	0.0339	0.0004
X41	0.0846	0.085	0.0004
X42	0.0492	0.0488	0.0004
X43	0.0796	0.0792	0.0004
X51	0.1199	0.1203	0.0004
X52	0.0244	0.024	0.0004

## Sheet: Raw data
City Area	Resource Basis Dimension X1				Industrial Development Dimension X2		Location Condition Dimension X3		Basic Guarantee Dimension X4			Construction and Management Dimension X5
	Quality of rural sports tourism resources X11	Number of rural sports tourism resources X12	Popularity of rural sports tourism resources X13	Rural sports tourism passenger flow X21	Rural sports tourism market income X22	Rural sports tourism demonstration units X23	Potential source market size X31	Tourism transportation location X32	Economic development level X41	Ecological construction index X42	Transportation infrastructure X43	Rural sports tourism marketing and communication X51	Rural sports tourism market supervision X52
	The number of rural tourism resource types is measured	The total number of rural tourism resources within a certain city area (units)	The quality and grade of rural tourism resources in a city (rural tourism resource taste index). The value of this index is calculated as "the number of national resources × 10 + the number of provincial resources × 8".	Number of tourists received by a city's rural tourism (10,000 people/year)	Annual income from rural tourism (100 million yuan/year)	The overall situation of the construction of high-level rural tourism demonstration sites within a certain city (rural tourism demonstration site construction index). The types of demonstration sites include national and provincial leisure agriculture and rural tourism demonstration sites. The index value is calculated as "the number of national demonstration sites × 10 + the number of provincial…	Calculated based on the urban population of a 3-hour traffic circle in the center of a city	The average transportation distance between a certain city's high-level rural tourism demonstration site and the city center and adjacent cities is used as a substitute	Annual GDP of a city (100 million yuan/year) 2023	The forest coverage rate and air quality of a city are reflected and converted into percentage values ​​using the differential interpolation method to obtain the calculated value.	Refers to the road network density of graded highways within a city (km/km²) Road network density (km/km²) = road network length (km) / regional area (km²)	Number of large-scale (online and offline) marketing activities held in a city (per year)	Number of tourism complaint cases handled in a certain city (cases/year)
Qingdao City	27	120	60	8189.9	1411	40	949.98	110.475	14136.5	5.76842	138	286	293
Jinan City	18	80	94	8184	983.9	56	890.87	84.683	11432.2	5.99479	177	217	152
Yantai City	24	110	82	6501.2	859.2	56	713.8	132.925	8711.75	2.11992	145	31	152
Weifang City	18	110	54	6455	716.1	28	935.15	151.714	7010.6	2.58065	181	85	105
Linyi City	15	72	66	6386.9	640.2	36	1066.71	125.867	5465.5	5.47742	179	115	101
Jining City	15	60	98	6372.2	632.5	52	835.6	102.54	5069.96	1.22381	189	17	67
Zibo City	13	60	48	4738.1	552.5	40	469.7	100.157	4200.62	6.41379	191	32	26
Heze City	6	28	24	1920.2	176.8	24	878.17	92.5	3976.67	2.54902	227	20	22
Dezhou City	7	34	8	2674.2	182.4	8	574.85	97.55	3488.72	1.46091	213	4	78
Weihai City	18	82	86	4403.9	533.5	56	283.6	79.8	3463.93	6.42772	126	33	214
Dongying City	9	40	10	1645.4	171.1	10	217.97	103.925	3441.71	3.85835	108	43	44
Taian City	12	58	38	6409.9	650.5	28	563.5	84.76	2996.66	4.9557	215	41	98
Binzhou City	9	42	16	1338	122.9	8	393.3	100.38	2872.11	3.26047	189	29	66
Liaocheng City	8	38	16	2178.8	180.9	16	609.83	104.275	2642.52	10.7396	241	12	32
Rizhao City	10	42	56	3794.4	288	46	294.9	89.675	2211.96	6.42308	190	24	189
Zaozhuang City	11	32	66	1851.1	177.1	38	393.3	71.6	1951.57	4.00554	205	15	44

## Sheet: Standardization-dij
City	dij
Zaozhuang City	0.238095	0.0434783	0.644444	0.0748843	0.0420775	0.625	0.206577	1	0	0.477584	0.729323	0.0385855	0.918819
Rizhao City	0.190476	0.152174	0.533333	0.358499	0.128173	0.791667	0.0906402	0.774384	0.0213699	0.501373	0.616541	0.0701555	0.383764
Liaocheng City	0.0952381	0.108696	0.0888889	0.12271	0.0450276	0.166667	0.461696	0.592144	0.0567055	0.0941703	1	0.0280622	0.9631
Binzhou City	0.142857	0.152174	0.0888889	0	0	0	0.206577	0.640762	0.0755477	0.142587	0.609023	0.0876943	0.837638
Taian City	0.285714	0.326087	0.333333	0.740218	0.409596	0.416667	0.407109	0.835734	0.0857693	0.447003	0.804511	0.129788	0.719557
Dongying City	0.142857	0.130435	0.0222222	0.0448635	0.0374195	0.0416667	0	0.596512	0.122294	0	0	0.136803	0.918819
Weihai City	0.571429	0.586957	0.866667	0.447453	0.318764	1	0.0773264	0.897646	0.124118	0.545405	0.135338	0.101725	0.291513
Dezhou City	0.047619	0.0652174	0	0.195012	0.0461921	0	0.420482	0.676087	0.126152	0.139264	0.789474	0	0.793358
Heze City	0	0	0.177778	0.0849691	0.0418446	0.333333	0.777859	0.739122	0.166198	0.0249159	0.894737	0.0561244	1
Zibo City	0.333333	0.347826	0.444444	0.496227	0.333514	0.666667	0.296593	0.643545	0.184577	0.546869	0.62406	0.0982176	0.98524
Jining City	0.428571	0.347826	1	0.734716	0.395621	0.916667	0.727702	0.6138	0.255923	0.276859	0.609023	0.045601	0.833948
Linyi City	0.428571	0.478261	0.644444	0.736861	0.401599	0.583333	1	0.322628	0.288384	0.392176	0.533835	0.389363	0.708487
Weifang City	0.571429	0.891304	0.511111	0.7468	0.460523	0.416667	0.844994	0	0.415189	0.214028	0.548872	0.28413	0.693727
Yantai City	0.857143	0.891304	0.822222	0.753543	0.571617	1	0.584195	0.234528	0.5548	1	0.278195	0.0947099	0.520295
Jinan City	0.571429	0.565217	0.955556	0.999139	0.668426	1	0.792822	0.836695	0.778066	0.546381	0.518797	0.747156	0.520295
Qingdao City	1	1	0.577778	1	1	0.666667	0.862467	0.514754	1	0.292326	0.225564	0.989192	0
Σ	5.90476	6.08696	7.71111	7.5359	4.9004	8.625	7.75704	9.91834	4.25509	5.64094	8.91729	3.29731	11.0886

## Sheet: fij
City	fij
Zaozhuang City	0.0403226	0.00714286	0.0835735	0.00993702	0.00858655	0.0724638	0.0266309	0.100823	0	0.0846639	0.0817875	0.0117021	0.0828619
Rizhao City	0.0322581	0.025	0.0691643	0.0475722	0.0261557	0.0917874	0.0116849	0.078076	0.0050222	0.0888811	0.06914	0.0212766	0.034609
Liaocheng City	0.016129	0.0178571	0.0115274	0.0162835	0.00918856	0.0193237	0.0595196	0.0597019	0.0133265	0.0166941	0.112142	0.00851064	0.0868552
Binzhou City	0.0241935	0.025	0.0115274	0	0	0	0.0266309	0.0646037	0.0177546	0.0252772	0.0682968	0.0265957	0.0755408
Taian City	0.0483871	0.0535714	0.0432277	0.0982256	0.0835842	0.0483092	0.0524826	0.0842615	0.0201569	0.0792427	0.0902192	0.0393617	0.0648918
Dongying City	0.0241935	0.0214286	0.00288184	0.0059533	0.00763601	0.00483092	0	0.0601424	0.0287406	0	0	0.0414894	0.0828619
Weihai City	0.0967742	0.0964286	0.112392	0.0593762	0.0650486	0.115942	0.00996854	0.0905036	0.0291692	0.0966869	0.0151771	0.0308511	0.0262895
Dezhou City	0.00806452	0.0107143	0	0.0258777	0.00942619	0	0.0542065	0.0681653	0.0296473	0.024688	0.0885329	0	0.0715474
Heze City	0	0	0.0230548	0.0112753	0.00853902	0.0386473	0.100278	0.0745207	0.0390585	0.00441698	0.100337	0.0170213	0.090183
Zibo City	0.0564516	0.0571429	0.0576369	0.0658485	0.0680587	0.0772947	0.0382353	0.0648844	0.0433779	0.0969464	0.0699831	0.0297872	0.0888519
Jining City	0.0725806	0.0571429	0.129683	0.0974955	0.0807325	0.10628	0.0938118	0.0618854	0.060145	0.0490802	0.0682968	0.0138298	0.075208
Linyi City	0.0725806	0.0785714	0.0835735	0.0977802	0.0819524	0.0676329	0.128915	0.0325284	0.0677739	0.0695232	0.0598651	0.118085	0.0638935
Weifang City	0.0967742	0.146429	0.0662824	0.0990991	0.0939767	0.0483092	0.108933	0	0.0975746	0.0379419	0.0615514	0.0861702	0.0625624
Yantai City	0.145161	0.146429	0.106628	0.0999938	0.116647	0.115942	0.0753116	0.0236459	0.130385	0.177275	0.0311973	0.0287234	0.0469218
Jinan City	0.0967742	0.0928571	0.123919	0.132584	0.136403	0.115942	0.102207	0.0843584	0.182855	0.0968598	0.0581788	0.226596	0.0469218
Qingdao City	0.169355	0.164286	0.074928	0.132698	0.204065	0.0772947	0.111185	0.0518992	0.235012	0.0518223	0.0252951	0.3	0

[truncated: 7 more sheets: fij·lnfij, Hj、vj, Comparison Matrix, Consistency Check, Comprehensive weight , Niche strength of rural sports , Cluster pedigree of ecological ]
